# Supplementary material for: Association of Cooking Behaviors and Kitchen Particulate Matter with Cognitive Function: A Qualitative and Quantitative Study
Source: Toxics. 2026 Mar 6;14(3):227. doi: 10.3390/toxics14030227 (PMC13030482; doi:10.3390/toxics14030227)
Supplement: Supplementary file 1 [file toxics-14-00227-s001.zip]

Archive with 1 entries (1 files):
- toxics-4153216-supplementary.pdf
